# Supplementary material for: A Genetic Mosaic Screen Reveals Ecdysone-Responsive Genes Regulating Drosophila Oogenesis
Source: G3 (Bethesda). 2016 May 24;6(8):2629–42. doi: 10.1534/g3.116.028951 (PMC4978916; doi:10.1534/g3.116.028951)
Supplement: Supplemental Material [file supp_g3.116.028951_TableS1.xlsx]

## Sheet: screen results - hits
Table S1. Complete list of screened ecdysone-responsive candidate genes, including gene identifiers, gene ontology enrichment analyses, and comparisons to other screens.
gene ID	gene name	CG	FBgn	bruin line	GSC loss	FSC loss	encapsulation defects	germline growth/survival	somatic growth/survival	expression level in ovary (virgin)	expression level in ovary (mated)	Hit on Perrimon germline screen?	Hit on Lehmann germline screen?	Hit on NB screen?	Hit on ISC screen?	Hit on wing regeneration screen?	Hit on circadian screen?	Hit on cell cycle screen?
Hrb27C	Heterogeneous nuclear ribonucleoprotein at 27C	CG10377	FBgn0004838	111072	yes	yes	no	no	no	374	479	yes	yes	no	no	no	no	yes
vkg	viking	CG16858	FBgn0016075	111122	yes	no	no	yes	no	14	12	no	no	no	no	yes	no	no
Acer	Angiotensin-converting enzyme-related	CG10593	FBgn0016122	111221	yes	yes	no	no	no	19	19	no	no	no	no	no	no	no
Trn-SR	Transportin-Serine/Arginine rich	CG2848	FBgn0031456	111581	yes	yes	no	yes	no	15	10	no	no	yes	no	no	no	no
CG12050	CG12050	CG12050	FBgn0032915	114378	yes	yes	yes	yes	no	39	32	yes	no	no	no	no	no	no
MESR3	Misexpression suppressor of ras 3	CG15162	FBgn0032694	114445	yes	yes	yes	yes	yes	16	12	no	no	no	no	yes	no	no
Tpr2	Tetratricopeptide repeat protein 2	CG4599	FBgn0032586	111623	yes	no	no	yes	yes	108	102	no	no	no	no	no	no	no
VhaSFD	Vacuolar H+-ATPase SFD subunit	CG17332	FBgn0027779	111707	yes	no	no	yes	no	39	27	no	no	no	no	no	no	no
Dph5	Diphthamide methyltransferase	CG31289	FBgn0024558	111049	yes	yes	no	no	no	87	79	no	no	no	no	no	no	no
Hr39	Hormone receptor-like in 39	CG8676	FBgn0261239	114391	yes	no	no	yes	yes	25	28	no	no	no	no	no	no	no
CycE	Cyclin E	CG3938	FBgn0010382	111513	yes	yes	no	yes	yes	120	124	yes	yes	no	no	no	no	yes
trx	Trithorax	CG8651	FBgn0003862	111414	yes	yes	no	yes	no	15	14	no	no	no	no	no	yes	no
Droj2	DnaJ-like-2	CG8863	FBgn0038145	111410	yes	yes	no	no	no	563	662	no	yes	yes	no	yes	no	no
Kr-h1	Kruppel homolog 1	CG45074	FBgn0266450	111516	yes	no	no	no	yes	3	2	no	no	no	no	no	yes	no
CG9305	CG9305	CG9305	FBgn0032512	111710	yes	yes	no	no	no	25	21	no	yes	yes	no	no	no	no
CG6565	CG6565	CG6565	FBgn0032513	111710	yes	yes	no	no	no	27	18	no	no	no	no	no	no	no
Df31	Decondensation factor 31	CG2207	FBgn0022893	114345	yes	yes	no	no	no	750	775	no	no	no	no	no	no	no
crp	cropped	CG7664	FBgn0001994	111622, 111066	yes	yes	yes	no	yes	44	49	no	no	no	no	yes	yes	yes
crol	crooked legs	CG14938	FBgn0020309	111079	no	yes	no	no	no	40	49	no	no	no	no	no	yes	no
CG9302	CG9302	CG9302	FBgn0032514	111124, 111724	no	no	no	no	yes	85	59	no	no	no	no	no	no	no
βCOP	Coat Protein (coatomer) β'	CG6223	FBgn0008635	111124, 111724	no	no	no	no	yes	31	27	yes	yes	no	yes	no	no	yes
vri	Vrille	CG14029	FBgn0016076	111187	no	yes	yes	no	yes	2	2	no	no	no	no	no	yes	no
hoip	hoi-polloi	CG3949	FBgn0015393	111208	no	no	no	yes	yes	115	88	no	yes	no	no	yes	no	no
dbe	Dribble	CG4258	FBgn0020305	111429	no	yes	no	yes	no	41	39	no	yes	no	no	no	no	no
lace	Lace	CG4162	FBgn0002524	111432	no	no	yes	no	no	38	28	no	no	no	no	no	no	no
SerRS	Seryl-tRNA synthetase	CG17259	FBgn0031497	111502	no	no	no	yes	no	90	82	yes	no	no	no	yes	no	no
FASN1	Fatty acid synthase 1	CG3523	FBgn0283427	111713	no	no	no	yes	no	18	13	no	no	no	no	no	no	no
Dref	DNA replication-related element factor	CG5838	FBgn0015664	114408	no	no	no	no	yes	30	21	yes	yes	yes	no	no	no	no
dsf	Dissatisfaction	CG9019	FBgn0015381	114516	no	yes	no	no	no	0	0	no	no	no	no	no	no	no
CG10341	CG10341	CG10341	FBgn0032701	114554	no	no	no	yes	yes	30	35	no	no	yes	no	no	no	no
kuz	kuzbanian	CG7147	FBgn0259984	114578	no	no	yes	no	no	25	34	no	no	no	yes	no	no	no
kra	krasavietz	CG2922	FBgn0250753	111026	no	yes	no	no	no	586	509	no	no	no	no	yes	no	no
mod(mdg4)	modifier of mdg4	CG32491	FBgn0002781	111048	no	yes	no	no	yes	184	170	no	yes	no	no	yes	no	no
OstStt3	Oligosaccharyl transferase 3	CG7748	FBgn0011336	111054	no	no	no	no	yes	29	22	no	no	no	no	no	no	no
14-3-3e	14-3-3e	CG31196	FBgn0020238	111416	no	yes	no	yes	no	953	2957	no	no	no	no	no	no	yes
Atpa	Na pump α subunit	CG5670	FBgn0002921	111419	no	no	yes	no	no	145	190	no	no	no	no	yes	no	yes
pnt	pointed	CG17077	FBgn0003118	111552	no	yes	no	no	no	4	3	no	no	no	no	no	no	no
γCOP	Coat Protein (coatomer) γ	CG1528	FBgn0028968	111595	no	yes	no	no	yes	38	23	yes	no	no	yes	yes	no	yes
CG7800	CG7800	CG7800	FBgn0037552	111657	no	no	yes	no	no	16	13	no	no	no	no	no	no	no
CtBP	C-terminal Binding Protein	CG7583	FBgn0020496	111616	no	yes	no	yes	no	96	120	no	yes	no	no	no	yes	yes

## Sheet: screen results - no phenotype
Screen results: lines screened in which no phenotypes were observed.
gene ID	gene name	CG	FBgn	bruin line	expression level in ovary (virgin)	expression level in ovary (mated)
x16	x16	CG10203	FBgn0028554	111121	99	49
cindr	CIN85 and CD2AP orthologue	CG31012	FBgn0027598	111060	34	39
Alh	Alhambra	CG1070	FBgn0261238	111406	36	38
Atu	Another transcription unit	CG1433	FBgn0019637	111027	46	52
CG11722	CG11722	CG11722	FBgn0037777	111033	20	13
mtTFB2	mitochondrial transcription factor B2	CG3910	FBgn0037778	111033	20	17
CG9253	CG9253	CG9253	FBgn0032919	114566	62	95
CG11377	CG11377	CG11377	FBgn0031217	111725	30	30
brat	brain tumor	CG10719	FBgn0010300	114346	46	36
aop	anterior open	CG3166	FBgn0000097	111615	31	27
Pen	Pendulin	CG4799	FBgn0267727	111704	572	489
RapGAP1	Rap GTPase activating protein 1	CG44086	FBgn0264895	111704	17	17
nesd	nessun dorma	CG10722	FBgn0032848	111706	13	8
FKBP59	FK506-binding protein FKBP59	CG4535	FBgn0029174	111255	168	164
kis	kismet	CG3696	FBgn0266557	111304	56	50
ebi	ebi	CG4063	FBgn0263933	111356	103	121
Cg25c	Collagen type IV	CG4145	FBgn0000299	111127	22	21
Hop	Hsp70/Hsp90 organizing protein homolog	CG2720	FBgn0024352	111130	295	300
			total	18

## Sheet: GO enrichment - Panther
GO terms, molecular function
	# gene matches	% of total
translation regulator activity (GO:0045182)	2	0.065
nucleic acid binding transcription factor activity (GO:0001071)	6	0.194
binding (GO:0005488)	13	0.419
receptor activity (GO:0004872)	2	0.065
enzyme regulator activity (GO:0030234)	2	0.065
structural molecule activity (GO:0005198)	1	0.032
catalytic activity (GO:0003824)	5	0.161
PANTHER Overrepresentation Tests (release 20150430), Bonferroni correction
GO terms, molecular function complete
Displaying only results with P<0.05
	Drosophila melanogaster (REF)	upload_1
GO molecular function complete	#	#	expected	Fold Enrichment	+/-	P value
sequence-specific DNA binding (GO:0043565)	307	7	0.85	> 5	+	0.023
nucleic acid binding transcription factor activity (GO:0001071)	444	8	1.23	> 5	+	0.0294
transcription factor activity, sequence-specific DNA binding (GO:0003700)	444	8	1.23	> 5	+	0.0294
nucleic acid binding (GO:0003676)	1576	15	4.37	3.43	+	0.0111
heterocyclic compound binding (GO:1901363)	2527	20	7.01	2.85	+	0.00261
organic cyclic compound binding (GO:0097159)	2545	20	7.06	2.83	+	0.00293
binding (GO:0005488)	4823	29	13.39	2.17	+	0.000332
Unclassified	3116	2	8.65	0.23	-	0
GO terms, biological process complete
Displaying only results with P<0.05
	Drosophila melanogaster (REF)	upload_1
GO biological process complete	#	#	expected	Fold Enrichment	+/-	P value
organ morphogenesis (GO:0009887)	761	12	2.11	> 5	+	0.0016
neuron differentiation (GO:0030182)	767	11	2.13	> 5	+	0.0133
regulation of cellular macromolecule biosynthetic process (GO:2000112)	941	13	2.61	4.98	+	0.00213
regulation of macromolecule biosynthetic process (GO:0010556)	943	13	2.62	4.97	+	0.00219
generation of neurons (GO:0048699)	884	12	2.45	4.89	+	0.00772
regulation of nucleobase-containing compound metabolic process (GO:0019219)	974	13	2.7	4.81	+	0.00315
regulation of cellular biosynthetic process (GO:0031326)	996	13	2.76	4.7	+	0.00405
regulation of biosynthetic process (GO:0009889)	997	13	2.77	4.7	+	0.00409
organ development (GO:0048513)	1230	16	3.41	4.69	+	0.000154
regulation of RNA metabolic process (GO:0051252)	923	12	2.56	4.68	+	0.0121
regulation of nitrogen compound metabolic process (GO:0051171)	1079	14	3	4.67	+	0.00148
regulation of gene expression (GO:0010468)	1080	14	3	4.67	+	0.0015
anatomical structure morphogenesis (GO:0009653)	1641	20	4.56	4.39	+	3.8e-06
regulation of macromolecule metabolic process (GO:0060255)	1423	16	3.95	4.05	+	0.00115
system development (GO:0048731)	2184	24	6.06	3.96	+	1.86e-07
nervous system development (GO:0007399)	1550	17	4.3	3.95	+	0.000594
regulation of primary metabolic process (GO:0080090)	1378	15	3.82	3.92	+	0.0047
neurogenesis (GO:0022008)	1398	15	3.88	3.87	+	0.00564
regulation of cellular metabolic process (GO:0031323)	1421	15	3.94	3.8	+	0.00692
regulation of metabolic process (GO:0019222)	1620	16	4.5	3.56	+	0.0066
multicellular organismal development (GO:0007275)	2737	26	7.6	3.42	+	3.7e-07
anatomical structure development (GO:0048856)	2973	26	8.25	3.15	+	2.48e-06
single-organism developmental process (GO:0044767)	3257	28	9.04	3.1	+	3.22e-07
developmental process (GO:0032502)	3281	28	9.11	3.07	+	3.87e-07
cellular developmental process (GO:0048869)	2276	19	6.32	3.01	+	0.00571
cell differentiation (GO:0030154)	2207	18	6.13	2.94	+	0.0179
single-multicellular organism process (GO:0044707)	3282	26	9.11	2.85	+	2.33e-05
regulation of biological process (GO:0050789)	3154	24	8.75	2.74	+	0.000394
multicellular organismal process (GO:0032501)	3728	27	10.35	2.61	+	6.33e-05
biological regulation (GO:0065007)	3431	24	9.52	2.52	+	0.00209
single-organism cellular process (GO:0044763)	4961	28	13.77	2.03	+	0.00783
cellular process (GO:0009987)	6231	32	17.3	1.85	+	0.00259
single-organism process (GO:0044699)	6411	32	17.8	1.8	+	0.00562
Unclassified	3044	2	8.45	0.24	-	0

## Sheet: References & screen comparisons
Publications enrichment
		Journal	Year	Issue	Page	Screen?	# of genes in common	genes
Identification of pathways regulating cell size and cell-cycle progression by RNAi.	Bjorklund et al Taipale	Nature	2006	439	1009	S2 cells, RNAi (cell cycle)	8	Hrb27c, gammaCOP, 14-3-3e, CycE, atpalpha, betaCOP, CtBP, crp
Drosophila CLOCK target gene characterization: implications for circadian tissue-specific gene expression.	Abruzzi et al Rosbash	Genes Dev	2011	25	2374	adult heads, CLK target genes (ChIP-chip)	6	vri, crol, Kr-h1, CtBP, crp, trx
Gene expression following induction of regeneration in Drosophila wing imaginal discs. Expression profile of regenerating wing discs.	Blanco et al Corominas	BMC Dev Biol	2010	10	94	wing discs, expression profiling	10	MESR3, gammaCOP,vkg, CG17259, kra, mod(mdg4), hoip, Atpalpha, crp, Droj2
A regulatory network of Drosophila germline stem cell self-renewal.	Yan et al Perrimon	Dev Cell	2014	28	459	germline, RNAi	7	Hrb27C, CG12050, CycE, betaCOP, CG17259, Dref, gammaCOP
Regulation of Ribosome Biogenesis and Protein Synthesis Controls Germline Stem Cell Differentiation.	Sanchez et al Lehmann	Cell Stem Cell	2016	18	276	germline, RNAi	10	Hrb27C, CycE, Droj2, CG9305, betaCOP, hoip, dbe, Dref, mod(mdg4), CtBP
Genome-wide RNAi screen identifies networks involved in intestinal stem cell regulation in Drosophila.	Zeng et al Hou	Cell Rep	2015	10	1226	ISCs, RNAi	3	betaCOP, gammaCOP, Kuz
Genome-wide analysis of self-renewal in Drosophila neural stem cells by transgenic RNAi.	Neumuller et al Knoblich	Cell Stem Cell	2011	8	580	NBs, RNAi	5	CG10341, Trn-SR, Dref, Droj2, CG9305
Ovary expression
The developmental transcriptome of Drosophila melanogaster.	Graveley et al Celniker	Nature	2011	471	473
Diversity and dynamics of the Drosophila transcriptome.	Brown et al Celniker	Nature	2014	512	393
	expression levels:
	no / extremely low	0
	very low	1-3
	low	4-10
	moderate	11-25
	moderately high	26-50
	high	51-100
	very high	101-1000
	extremely high	>1000

## Sheet: primers for qPCR
Primer sequences used for quantitative reverse-transcriptase PCR
gene ID	gene name	CG	forward primer (5'-->3')	reverse primer (5'-->3')
rp49	Ribosomal protein L32	CG7939	TGTGCCAAATTGTACCCGTG	GCTTGTTCGATCCGTAACCG	internal control for RNA quantity
Hrb27C	Heterogeneous nuclear ribonucleoprotein at 27C	CG10377	GGAAGACGAGAGGGGCAAAC	GAAGTAGCGCGACAGGTTCT
Trn-SR	Transportin-Serine/Arginine rich	CG2848	CAAGGTGCTTCCCGAGGAAAT	GTAGGCACATACACAGGAACTTT
MESR3	Misexpression suppressor of ras 3	CG15162	GCCAATCTCTACGAGGGAACC	GCCAATCTCTACGAGGGAACC
Tpr2	Tetratricopeptide repeat protein 2	CG4599	CCGCCTGCTACATGATGCT	GTTCGGTGCCAATAATGTCGC
